# Supplementary material for: Magneto-Mechanically Triggered Thick Films for Drug Delivery Micropumps
Source: Nanomaterials (Basel). 2022 Oct 13;12(20):3598. doi: 10.3390/nano12203598 (PMC9607447; doi:10.3390/nano12203598)
Supplement: Supplementary file 1 [file nanomaterials-12-03598-s001.zip]

Archive with 1 entries (1 files):
- nanomaterials-1915770-supplementary.pdf
